# Supplementary material for: The Use of Intravenous Fosfomycin in Clinical Practice: A 5-Year Retrospective Study in a Tertiary Hospital in Italy
Source: Antibiotics (Basel). 2023 May 27;12(6):971. doi: 10.3390/antibiotics12060971 (PMC10295113; doi:10.3390/antibiotics12060971)
Supplement: Supplementary file 1 [file antibiotics-12-00971-s001.zip]

Archive with 1 entries (1 files):
- antibiotics-2372427-supplementary.pdf
